# Supplementary material for: Association of gut microbiota with critical pneumonia: A two-sample Mendelian randomization study
Source: Medicine (Baltimore). 2024 Oct 18;103(42):e39677. doi: 10.1097/MD.0000000000039677 (PMC11495696; doi:10.1097/MD.0000000000039677)
Supplement: Supplementary file 1 [file medi-103-e39677-s001.xlsx]

## Sheet: Table S1
Table S1. Detailed information for genome-wide association studies involved in the present Mendelian randomization study.
Variable	Consortium or study	Sample size	Journal	Year	Cohort	Nation of cohort	Number of samples
Gut microbiota	MiBioGen	18340	Nat Genet.	2021	BSPSPC	Germany	721
					CARDIAw	USA	257
					COPSAC	Denmark	380
					DanFunD16	Denmark	2396
					FGFP	Belgian	2259
					FOCUS	Germany	960
					GEM_HCE_v12	Canada	378
					GEM_HCE_v24	Canada	203
					GEM_ICHIP_HCE	Canada	662
					GenR	The Netherlands	1328
					HCHS/SOL	USA	1097
					KSCS	South Korea	811
					LLD	The Netherlands	875
					METSIM	Finland	522
					MIBS	The Netherlands	80
					NGRC	USA	77
					NTR	The Netherlands	279
					PNP	Israel	481
					POPCOL	Sweden	134
					RS3	The Netherlands	1220
					SHIP	Germany	996
					SHIP-TREND	Germany	905
					TwinsUK	UK	1205
Critical pneumonia	GWAS catalog	431365	PLoS Med	2023	UK	UK	2758 cases/428607 controls
